# Supplementary material for: Lindqvist@Nanoporous MOF-Based Catalyst for Effective Desulfurization of Fuels
Source: Nanomaterials (Basel). 2022 Aug 22;12(16):2887. doi: 10.3390/nano12162887 (PMC9414597; doi:10.3390/nano12162887)
Supplement: Supplementary file 1 [file nanomaterials-12-02887-s001.zip]

Archive with 1 entries (1 files):
- nanomaterials-1843518-Supplementary Materials.pdf
